# Supplementary material for: Identification of Inflammatory Markers for the Prediction and Diagnosis of Diminished Ovarian Reserve Using Olink Targeted Proteomics
Source: J Clin Med. 2026 May 25;15(11):4072. doi: 10.3390/jcm15114072 (PMC13257799; doi:10.3390/jcm15114072)
Supplement: Supplementary file 1 [file jcm-15-04072-s001.zip]

Archive with 6 entries (6 files):
- Supplementary Figure S1.tif
- Supplementary Table S1.xlsx
- Supplementary Table S2.xlsx
- Supplementary Table S3.xls
- Supplementary Table S4.xls
- Supplementary Table S5.xlsx
