# Supplementary material for: Identification of Inflammatory Markers for the Prediction and Diagnosis of Diminished Ovarian Reserve Using Olink Targeted Proteomics
Source: J Clin Med. 2026 May 25;15(11):4072. doi: 10.3390/jcm15114072 (PMC13257799; doi:10.3390/jcm15114072)
Supplement: Supplementary file 1 [file jcm-15-04072-s001.zip › Supplementary Table S1.xlsx]

## Sheet: Sheet1
Computer Number	NC: Control group, Dor: Experimental group	Age	诊断	BMI	AMH	TSH	FSH	LH	E2	T	方案	获卵数	胚胎数	移植次数	AFC	Outcome: Pregnancy (Yes 1; No 0)	Pregnancy status	ART	Normal fertilized oocytes	Transferable embryos
B1	NC	25	1.原发性不孕；2.原发性不育 3.弱精子症 3.不明原因	25.65	3.43	2.38	7.25	3.29	11	0.506	IVF/拮抗剂	28	5	3	14	1	full-term delivery	IVF/antagonist protocol	28	5
B2	NC	30	1.原发性不孕；2.原发性不育2.少弱精子症	20.29	4.96	N	6.54	4.33	24	0.796	ICSI/拮抗剂	8	3	1	16	1	full-term delivery	ICSI/antagonist protocol	8	3
B3	NC	31	1.原发性不孕；1.原发性不育	25.03	5.39	1.7	11.1	1.49	N	1.7	IVF/拮抗剂	11	8	2	9	1	full-term delivery	IVF/antagonist protocol	11	8
B4	NC	25	1.原发性不孕；1.原发性不育2.弱精子症	18.8	3.03	2.13	15.58	30.92	47.68	N	ICSI/拮抗剂	16	8	2	9	1	full-term delivery	ICSI/antagonist protocol	16	8
B5	NC	32	1.原发性不孕；1.原发性不育2.弱精子症	20.3	4.2	1.17	N	N	39	0.22	ICSI/拮抗剂	10	3	2	7	1	full-term delivery	ICSI/antagonist protocol	10	3
B6	NC	26	1.原发性不孕2.双侧输卵管不全梗阻；1.原发性不育2，畸精子症	26.81	2.93	3.2	N	N	42	N	IVF/拮抗剂	10	3	1	19	1	full-term delivery	IVF/antagonist protocol	10	3
B7	NC	24	1.原发性不孕2.左侧输卵管不全梗阻；1.原发性不育2.非梗阻性无精症3.克氏症	27.3	4.7	2.22	8.14	7	＜5	1.18	供精IVF/拮抗剂	12	5	1	9	1	full-term delivery	sperm donation IVF/antagonist protocol	12	5
B8	NC	25	1原发性不孕 2.反复AID失败；1，原发性不育 2.非梗阻性无精症 3.克氏症	21.98	5.25	0.32	7.11	5.85	26	N	供精IVF/拮抗剂	16	7	2	13	1	full-term delivery	sperm donation IVF/antagonist protocol	16	7
B9	NC	33	1.继发性不孕；1.原发性不育2.梗阻性无精症	23.43	3.93	1.77	5.33	5.36	38	0.635	ICSI/拮抗剂	12	4	1	17	1	preterm birth	ICSI/antagonist protocol	12	4
B10	NC	32	1.原发性不孕2.反复AIH失败3.双侧乳腺结节；1.原发性不育2.弱精子症	22.81	5.03	2.25	2.76	0.62	9	0.938	IVF	22	4	2	15	1	full-term delivery	IVF	22	4
B11	NC	33	1.继发性不孕2.AID周期失败；1.原发性不育2.非梗阻性无精症	23.87	3.69	3.81	N	N	45	N	IVF/拮抗剂	24	6	2	17	1	full-term delivery	IVF/antagonist protocol	24	6
B12	NC	34	1.继发性不孕2.疤痕子宫3.AID多周期失败；1.原发性不育2.非梗阻性无精症3.克氏症	23.92	3.85	2.36	5.56	5.82	24	0.616	供精IVF/拮抗剂	6	3	1	8	1	full-term delivery	sperm donation IVF/antagonist protocol	6	3
B13	NC	28	1.原发性不孕；1.原发性不育2.射精障碍	22.67	2.15	2.57	N	N	29	N	N	N	N	N	8	1	full-term delivery	ICSI/antagonist protocol	10	4
B14	NC	27	1.继发性不孕2.疤痕子宫；1.继发性不育2.少弱畸精子症	20.3	2.77	3.75	9.41	4.58	22	0.329	ICSI/拮抗剂	11	5	1	8	0	Non-pregnant	ICSI/antagonist protocol	11	5
B15	NC	33	1.原发性不孕2.双侧乳腺结节；1.原发性不育2.CBAVD	21.48	3.01	1.33	6.08	3.12	22	0.647	ICSI/短方案	3周期获卵18个	8（三周期）	3	9	0	Non-pregnant	ICSI/short protocol	18 (3 cycles)	8 (3 cycles)
B16	NC	31	1.原发性不孕2.AID两周期失败；1.原发性不育2.非梗阻性无精症	21.87	5.97	2.9	13.9	6.52	51.5	0.54	供精IVF/拮抗剂	28	12	2	20	1	full-term delivery	sperm donation VF/antagonist protocol	28	12
B17	NC	32	1.原发性不孕；1.原发性不育2.弱精子症	20.07	4.5	1.1	7.6	5.2	44	N	ICSI/超短	15	5	2	9	1	full-term delivery	ICSI/ultra-short protocol	15	5
B18	NC	26	1.原发性不孕；1.原发性不育2.CBAVD	18.5	4.49	N	8.86	8.72	34	0.071	ICSI/拮抗剂	15	6	2	8	0	Non-pregnant	ICSI/antagonist protocol	15	6
B19	NC	36	1.原发性不孕2.双侧输卵管不全梗阻3.外院反复IVF失败；1.原发性不育2.弱精子症	21.21	3.37	3	N	N	52	N	ICSI	14	6	1	8	1	full-term delivery	ICSI	14	6
B20	NC	33	1.原发性不孕2.双侧输卵管梗阻3.左侧输卵管结扎术后4.内膜息肉切除术后；1.原发性不育2.畸精子症	28.65	4.22	3.16	5.76	15	47	1.57	IVF/拮抗剂	2周期获卵32个	6	2	11	1	biochemical pregnancy	IVF/antagonist protocol	32 (2 cycles)	6
A1	Dor	34	1.原发不孕 2.卵巢功能低下 3.双侧乳腺结节；1.原发性不育 2.少精子症	20.96	0.04	1.84	28.2	8.21	23	N	IVF/微刺激	10	三周期共6	3	4	0	Non-pregnant	IVF/gentle stimulation protocol	10	6 (3 cycles)
A2	Dor	35	1.原发性不孕 2.卵巢功能低下 3.乙肝小三阳；1.原发性不育 2.弱精子症	19.53	0.33	2.04	6.55	3.25	59	N	IVF	五周期共7	五周期共1	1	3	0	Non-pregnant	IVF	7 (5 cycles)	1 (5 cycles)
A3	Dor	33	1.继发性不孕 2.右侧输卵管切除术后 3 宫腔分离术后 4.反复右侧宫角妊娠史 5.卵巢功能低下 6.双侧乳腺结节 7. 宫颈LSIL6 2型糖尿病；1.继发性不育	22.03	0.6	0.94	5.09	2.14	25	1.24	IVF/微刺激	三周期共9	三周期共3	2	1	1	preterm birth	IVF/gentle stimulation protocol	9 (3 cycles)	3 (3 cycles)
A4	Dor	39	1.原发性不孕 2.卵巢功能低下 3.外院反复助孕失败 4.高育龄；1.原发性不育 2.极度少精子症	19.14	0.15	3.31	11.3	1.2	35.77	N	PGT-A/自然周期	三周期共10	5	3	7	0	Non-pregnant	PGT-A/natural cycle	10 (3 cycles)	5
A5	Dor	34	1.不良孕产史2.卵巢功能低下；1.继发性不育	20.03	1.03	3.43	7.2	2.5	15.53	N	IVF/短方案	三周期共12	2	3	7	0	Non-pregnant	IVF/short protocol	12 (3 cycles)	2
A6	Dor	30	1.原发性不孕2.卵巢功能低下；1.原发性不育2.少弱畸精子症	24.46	0.8	3.6	5.7	2.66	48	0.581	ICSI		1	4	7	0	Non-pregnant	ICSI		1
A7	Dor	35	1.原发性不孕2.卵巢功能低下3.右侧输卵管梗阻4.子宫多发肌瘤；1.原发性不育	20.81	0.78	2.77	4.55	3.54	97.39	77.39	IVF/非降调	5	4	4	3	0	Non-pregnant	IVF/Non-down-regulation protocol	5	4
A8	Dor	36	1.原发性不孕2.卵巢功能下降；2.原发性不育	24.98	0.54	1	14.6	3.7	28.34	N	IVF/微刺激	12周期获卵数6	12周期共6个	6	1	0	Non-pregnant	IVF/gentle stimulation protocol	6 (12 cycles)	6 (12 cycles)
A9	Dor	26	1.继发性不孕2.双侧输卵管妊娠切除术后3.卵巢功能低下4.疤痕子宫;5.粘膜下子宫肌瘤切除术后6.外院IVF失败；1.继发性不育	24.65	0.56	1.6	N	N	27	N	IVF/微刺激	4	1	1	5	1	preterm birth	IVF/gentle stimulation protocol	4	1
A10	Dor	37	1.原发性不孕2.卵巢功能低下；1.原发性不育2.重度少精子症3.不明原因	19.53	0.67	2.84	8.79	3.59	71	N	ICSI	4周期共7	4周期共5	4	4	0	Non-pregnant	ICSI	7 (4 cycles)	5 (4 cycles)
A11	Dor	34	1.继发性不孕2.右侧输卵管妊娠切除术后3.左侧输卵管积水4.卵巢功能低下；1.原发性不育2.少弱畸精子症	26.08	1.34	3.33	10	7.55	22	1.05	IVF/非降调	5周期共6	5周期共4	5	4	0	Non-pregnant	IVF/Non-down-regulation protocol	6 (5 cycles)	4 (5 cycles)
A12	Dor	37	1.继发性不孕2.不良孕产史3.卵巢功能低下4.空腹血糖受损；1.原发性不育2.少弱精子症	27.3	0.28	3.467	12.42	3.63	22.72	0.56	PGTA/微刺激	2周期共4	2	2	3	0	Non-pregnant	PGTA/gentle stimulation protocol	4 (2 cycles)	2
A13	Dor	33	1.原发性不孕2.双侧输卵管不全梗阻3.卵巢功能低下4.外院ICSI失败；1.原发性不育	18.51	1.67	2.24	10.5	4.24	N	0.15	ICSI/拮抗剂	2周期共6	3	2	5	0	Non-pregnant	ICSI/antagonist protocol	6 (2 cycles)	3
A14	Dor	37	1.不良孕产史2.卵巢功能低下3.双侧输卵管导丝介入治疗术后；1.继发性不育2.弱精症	24.38	0.92	1.543	8.8	4.7	33.24	1.68	ICSI/短方案	2周期共5	1	1	6	1	full-term delivery	ICSI/short protocol	5 (2 cycles)	1
A15	Dor	30	1.原发性不孕2.双侧输卵管不全梗阻3.卵巢功能低下；1.原发性不育2.畸精子症	26.45	1.36	2.07	5.77	3.51	20.41	N	IVF/短方案	2周期共16	3	1	5	1	full-term delivery	IVF/short protocol	16 (2 cycles)	3
A16	Dor	37	1.原发性不孕2.卵巢功能低下3.子宫内膜息肉摘除术后4.胆囊切除术后；1.原发性不育2.畸精子症	24.16	1.46	1.6	5.59	3.14	76	0.373	IVF/超短	3周期共10	3	2	5	0	Non-pregnant	IVF/ultra-short protocol	10 (3 cycles)	3
A17	Dor	38	1.复发性流产2.多发子宫肌瘤3.卵巢功能低下；1.原发性不育	22.31	0.94	1.42	44.4	2.5	58.37	58.14	PGTA/微刺激	3周期共12	3	1	4	0	Non-pregnant	PGTA/gentle stimulation protocol	12 (3 cycles)	3
A18	Dor	35	1.继发性不孕2.卵巢功能低下3.反复IVF失败4.剖宫产子宫切口憩室；1.原发性不育	22.22	1.68	1.55	6.92	5.19	94	0.458	IVF/拮抗剂	5	1	1	5	0	Non-pregnant	IVF/antagonist protocol	5	1
A19	Dor	30	1.原发性不孕2.卵巢功能低下3.双侧输卵管不全梗阻4.宫腔广泛黏连5.左侧卵巢囊肿剥除术后；1.原发性不育	17.36	1.51	0.81	5.03	5.68	66	0.393	IVF/超短	3周期共13	6	2	5	0	Non-pregnant	IVF/ultra-short protocol	13 (3 cycles)	6
A20	Dor	34	1.原发性不孕2.输卵管梗阻3.卵巢功能低下4.子宫腺肌症；1.原发性不育	24.34	1.4	2.28	8.43	3.21	37	1.8	IVF/短方案	4周期共10	5	3	5	0	Non-pregnant	IVF/short protocol	10 (4 cycles)	5
A21	Dor	25	1.卵巢功能低下；1.原发性不育	21.45	0.78	3.53	16	5.2	34.5	N	ICSI/拮抗剂	2周期共10	3	1	7	1	full-term delivery	ICSI/antagonist protocol	10 (2 cycles)	3
A22	Dor	31	1.原发性不孕2.卵巢功能低下3.聋哑症；1.原发性不育2.弱精子症	23.53	1.93	2.62	9.45	10.1	40	0.193	ICSI/短方案	4	1	1	5	1	full-term delivery	ICSI/short protocol	4	1
A23	Dor	33	1.继发性不孕2.右卵巢内膜异位囊肿剥除术后3.不良孕产史4.双侧输卵管不全梗阻5.卵巢功能低下6.子宫肌瘤；1.原发性不育	20.7	0.64	1.93	4.95	3.98	56	N	IVF	8周期共7	5	3	4	0	Non-pregnant	IVF	7 (8 cycles)	5
A24	Dor	38	1.原发性不孕2.卵巢功能低下3.高育龄；1.原发性不育2.弱精子症3.精索静脉曲张	24.02	0.88	1.8	8.08	5.9	28	0.406	PGTA/短方案	3周期共23	2	2	9	1	full-term delivery	PGTA/short protocol	23 (3 cycles)	2
A25	Dor	32	1.原发性不孕2.外援ICSI多次失败3.卵巢功能低下；1.原发性不育2.极度少精子症	21.63	1.02	3.75	10	2.86	50	1.93	PGTA/微刺激	1	1	1	6	0	Non-pregnant	PGTA/gentle stimulation protocol	1	1
A26	Dor	36	1.继发性不孕2.卵巢功能低下3.疤痕子宫；1.原发性不育2.少弱精子症	18.15	0.82	1.57	17.6	6.27	18	0.547	IVF/自然周期	13周期共18个	8	7	3	0	Non-pregnant	IVF/natural cycle	18 (13 cycles)	8
A27	Dor	39	1.继发性不孕2.卵巢功能低下3.子宫肌瘤4.外院供精IVF失败5.RIF；1.原发性不育2.梗阻性无精症	28.3	0.82	2.94	11.3	3.93	22	N	供精PGTA/微刺激	2周期4个	2	2	3	0	Non-pregnant	sperm donation PGTA/gentle stimulation protocol	4 (2 cycles)	2
A28	Dor	40	1.继发性不孕2.卵巢功能低下3.宫腔黏连分离术后4.慢性子宫内膜炎治疗史5.多发子宫肌瘤6.双侧乳腺结节；1.原发性不育	22.96	0.88	5.33	8.6	3.5	54.55	N	IVF/短方案	11	5	1	7	1	preterm birth	IVF/short protocol	11	5
A29	Dor	32	1.继发性不孕2.卵巢功能低下3.双侧输卵管疏通术后；1.继发性不育	22.27	1.4	1.1	8.7	6.2	35.42	N	IVF/拮抗剂	3周期共12个	2	2	5	1	full-term delivery	IVF/antagonist protocol	12 (3 cycles)	2
A30	Dor	39	1.继发性不孕2.卵巢功能低下3.腹腔镜单侧卵巢囊肿剥除术后4.疤痕子宫5.乙肝小三阳6.双侧乳腺结节；1.原发性不育2.畸精子症	23.88	0.32	4.2	12.8	5.07	52	0.57	IVF	2周期共9个	2	1	6	0	Non-pregnant	IVF	9 (2 cycles)	2
A31	Dor	29	1.原发性不孕2.卵巢功能低下；1.原发性不育	21.43	0.79	0.648	N	N	19	N	IVF/微刺激	3周期获卵3个	3	2	5	0	Non-pregnant	IVF/gentle stimulation protocol	3 (3 cycles)	3
A32	Dor	33	1.原发性不孕2.卵巢功能低下3.左侧输卵管不全梗阻；1.原发性不育2.弱精子症	18.43	0.13	1.7	20.7	9.75	18	0.477	IVF/微刺激	6周期获卵8个	1	1	2	0	Non-pregnant	IVF/gentle stimulation protocol	8 (6 cycles)	1
A33	Dor	34	1.原发性不孕2.卵巢功能低下3.右侧卵巢成熟性畸胎瘤摘除术后4.子宫肌瘤5.子宫内膜息肉摘除术后；1.原发性不育2.极度少精子症	20.43	1.65	1.19	8.8	6.2	28	N	ICSI/拮抗剂	3周期获卵10个	3	1	5	0	Non-pregnant	ICSI/antagonist protocol	10 (3 cycles)	3
A34	Dor	39	1.原发性不孕2.子宫肌瘤剥除术后3.双侧输卵管疏通术后4.多发子宫肌瘤5.子宫腺肌症；1.原发不育2.弱精子症	23.05	1.1	2.56	6.75	3.58	31	0.55	PGTA/短方案	4	1	1	6	0	Non-pregnant	PGTA/short protocol	4	1
A35	Dor	31	1.继发性不孕2.卵巢功能低下；1，原发性不育2.极度少精子症	22.03	1.17	1.71	8.79	3.63	26	0.953	ICSI/非降调	4周期获卵15个	3	1	5	0	Non-pregnant	ICSI/Non-down-regulation protocol	15 (4 cycles)	3
A36	Dor	36	1.原发性不孕2.卵巢功能低下3.AIH三周期失败；1.原发性不育	25.95	1.51	N	6.1	6.55	37	0.91	IVF/拮抗剂	12	4	1	5	1	full-term delivery	IVF/antagonist protocol	12	4
A37	Dor	35	1.左侧输卵管妊娠切除术后2.右侧输卵管梗阻3.子宫肌瘤剥除术后4.外院IVF失败5.卵巢功能低下；1.原发性不育	19.14	1.056	2.415	6.89	4.1	25	N	IVF/拮抗剂	4周期获卵15个	8	4	7	0	Non-pregnant	IVF/antagonist protocol	15 (4 cycles)	8
A38	Dor	35	1.原发性不孕2.卵巢功能低下3.右侧乳腺结节4.反复AIH失败；1.原发不育2.弱精子症3.勃起功能障碍	22.51	1.59	1.6	7.34	5.55	43	0.667	IVF/超短	2	1	1	2	0	Non-pregnant	IVF/ultra-short protocol	2	1
A39	Dor	39	1.继发性不孕2.卵巢功能低下3.高育龄4.双侧输卵管不全梗阻；1.继发性不育2.少精子症	19.63	0.47	2.4	10.2	5.58	53	N	IVF/微刺激	4周期获卵5个	1	1	1	0	Non-pregnant	IVF/gentle stimulation protocol	5 (4 cycles)	1
A40	Dor	38	1.继发性不孕2.卵巢功能低下3.异常子宫出血4.子宫腺肌症5.亚临床甲减；1.原发性不育2.畸精子症	20.96	0.55	2.2	16.9	8.19	54	0.292	IVF/微刺激	6周期获卵9个	5	2	6	0	Non-pregnant	IVF/gentle stimulation protocol	9 (6 cycles)	5
A41	Dor	37	1.继发性不孕2.卵巢功能低下；1.原发性不育	23.44	0.53	1.89	6.87	2.52	59	0.658	IVF/微刺激	12周期获卵20个	10	4	5	0	Non-pregnant	IVF/gentle stimulation protocol	20 (12 cycles)	10
A42	Dor	33	1.原发性不孕2.卵巢功能低下3.右侧乳腺良性结节切除术后4.HPV感染史；1.原发不育	22.77	1.01	N	9.29	6.8	12	1.47	IVF	3周期获卵19个	7	3	7	1	biochemical pregnancy	IVF	19 (3 cycles)	7
A43	Dor	37	1.原发性不孕2.子宫内膜不典型增生治疗史3.双侧输卵管导丝介入治疗术后4.宫腔粘连分离术后5.III型排卵障碍6.反复妊娠丢失；1，原发性不育2.畸精子症	23.71	1.16	0.69	18.5	1.84	12	0.369	PGTA/超短	3周期获卵14个	3	1	5	0	Non-pregnant	PGTA/ultra-short protocol	14 (3 cycles)	3
A44	Dor	31	1.原发性不孕2.卵巢功能低下3.子宫肌瘤4.右侧乳腺结节5.频发房早；1.原发性不育2.少精子症	19.47	1.15	2.1	9.7	3.05	24.2	N	ICSI/短方案	2周期获卵8个	4	2	5	1	preterm birth	ICSI/short protocol	8 (2 cycles)	4
A45	NC	26	1.原发性不孕2.AID两周期失败；1.原发性不育2.非梗阻性无精症	22.5	1.16	2.32	7.95	3.37	57	1.55	供精IVF/短方案	3周期获卵27个	7	3	8	1	preterm birth	sperm donation IVF/short protocol	27 (3 cycles)	7
A46	Dor	28	1.反复妊娠丢失2.宫腔粘连3.卵巢功能下降4.甲减；1.继发性不育	18.53	1.71	3.1	4.82	6.7	38	1.65	IVF/非降调	2周期获卵23个	3	2	5	1	biochemical pregnancy	IVF/Non-down-regulation protocol	23 (2 cycles)	3
A47	Dor	27	1.原发性不孕2.双侧输卵管部分阻塞3.卵巢功能下降；1.原发性不育	19.27	1.65	1.9	11.6	6.2	49.3	1.74	IVF/拮抗剂	2周期获卵30个	6	3	5	1	full-term delivery	IVF/antagonist protocol	30 (2 cycles)	6
A48	Dor	32	1.原发性不孕2.卵巢功能低下3.左侧输卵管不全梗阻；1.原发性不育2.畸精子症	22.76	0.9	2.2	6.98	7.29	63	1.15	IVF/拮抗剂	2周期获卵10个	0	0	4	0	Non-pregnant	IVF/antagonist protocol	10 (2 cycles)	0
A49	Dor	40	1.继发性不孕2.双侧输卵管妊娠切除术后3.卵巢功能低下4.高育龄5.疤痕子宫6.高血压；1.继发性不育2.少精子症	25.56	0.61	2.18	6.9	1.8	27.02	N	ICSI/微刺激	5周期获卵12个	5	2	7	0	Non-pregnant	ICSI/gentle stimulation protocol	12 (5 cycles)	5
A50	Dor	39	1.继发性不孕2.卵巢功能低下3.反复宫腔粘连分离术后4.外院IVF失败；1.原发性不育	20.31	0.45	1.1	N	N	21	N		2周期获卵11个	5	2	5	0	Non-pregnant		11 (2 cycles)	5
A51	Dor	35	1.继发性不孕2.卵巢功能低下3.右卵巢畸胎瘤剥除术后4.外院ICSI一周期失败；1，原发性不育2.极度少精子症	23.44	0.93	1.48	6.41	8.34	50	1.08	供精IVF/短方案	3周期获卵5个	3	2	3	0	Non-pregnant	sperm donation IVF/short protocol	5 (3 cycles)	3
A52	Dor	38	1.原发性不孕2.高育龄3.卵巢功能低下；1.原发性不育2.不射精3.糖尿病	22.83	0.76	1.89	4.8	4.6	14.99	N	ICSI/拮抗剂	5周期获卵24个	9	3	5	0	Non-pregnant	ICSI/antagonist protocol	24 (5 cycles)	9
A53	Dor	28	1.原发性不孕2.卵巢功能低下3.III型排卵障碍；1.继发性不育	27.15	1.07	2.75	8.16	3.99	21	1.11	IVF/微刺激	3周期获卵10个	4	2	4	1	biochemical pregnancy	IVF/gentle stimulation protocol	10 (3 cycles)	4
A54	Dor	33	1.原发性不孕2.卵巢功能低下3.疤痕子宫4.外院IVF失败；1.原发性不育	21.45	0.62	1.349	11.5	10.1	40.6	0.544	ICSI/拮抗剂	2周期获卵13个	5	3	5	0	Non-pregnant	ICSI/antagonist protocol	13 (2 cycles)	5
A55	Dor	32	1.原发性不孕2.卵巢功能低下；1.原发性不育	20.08	0.8	2.21	8.06	5.58	40.57	N	IVF/微刺激	3周期获卵9个	5	3	4	1	full-term delivery	IVF/gentle stimulation protocol	9 (3 cycles)	5
A56	Dor	34	1.原发性不孕2.卵巢功能低下3.双侧输卵管导丝介入术后4.左侧输卵管梗阻5.外院ICSI失败；1.原发性不育2.少弱精子症	21.48	1.82	4.2	8.07	5.54	37	0.385	ICSI/短方案	6	3	1	5	1	full-term delivery	ICSI/short protocol	6	3
A57	Dor	34	1.原发性不孕2.右侧输卵管积水3.卵巢功能低下；1，原发性不育	26.56	0.76	6.54	9.32	5.82	41	1.31	IVF/短方案	11	3	2	5	0	Non-pregnant	IVF/short protocol	11	3
A58	Dor	39	1.原发性不孕2.双侧输卵管不全梗阻3.卵巢功能低下4.外院ICVF失败；1.原发性不育	23.05	0.92	1.99	27.7	13.3	＜5	0.087	IVF/微刺激	3周期获卵7	3	2	4	1	early miscarriage	IVF/gentle stimulation protocol	7 (3 cycles)	3
A59	Dor	34	1.继发性不孕2.双侧输卵管妊娠切除术后3.外院ICSI失败4.反复妊娠丢失5.卵巢功能低下；1.原发性不育	21.09	0.7	1.25	5.22	2.56	63	N	ICSI/短方案	6周期获卵4个	4	4	2	1	pregnant	ICSI/short protocol	4 (6 cycles)	4
A60	Dor	33	1.原发性不孕2.卵巢功能低下3.子宫肌瘤4.双侧乳腺结节；1.原发性不育2.非梗阻性无精症	21.51	1.6	1.48	7.18	3.37	26	0.67	供精IVF/拮抗剂	4	2	1	5	1	full-term delivery	sperm donation IVF/antagonist protocol	4	2
A61	Dor	34	1.原发性不孕2.卵巢功能低下3.子宫肌瘤；1.原发性不育2.畸精子症	22.96	1.11	0.975	6.19	4.8	53	N	IVF/拮抗剂	8	5	2	7	1	full-term delivery	IVF/antagonist protocol	8	5
A62	Dor	32	1.原发性不孕2.卵巢功能低下3.外院IVF失败；1.原发性不育2.弱精子症	21.48	1.69	2.01	N	5.68	22	N	IVF/短方案	8周期获卵54个	5	5	5	0	Non-pregnant	IVF/short protocol	54 (8 cycles)	5
A63	Dor	37	1.原发性不孕2.卵巢功能低下3.排卵障碍；1.原发性不育	27.48	0.37	1.89	8.71	2.47	45.92	0.35	IVF/微刺激	2周期获卵3个	2	1	6	0	Non-pregnant	IVF/gentle stimulation protocol	3 (2 cycles)	2
A64	Dor	32	1.继发性不孕2.右侧输卵管妊娠切除术后3.卵巢功能低下；1.原发性不育	21.76	0.93	1.45	8	2.55	16	1.57	IVF/拮抗剂	3周期获卵7个	4	2	2	1	full-term delivery	IVF/antagonist protocol	7 (3 cycles)	4
A65	Dor	32	1.原发性不孕2.卵巢功能低下；1.原发性不育2.少弱畸精子症	21.64	0.51	1.5	8.7	4.87	36	N	ICSI/短方案	9周期获卵6个	5	2	3	0	Non-pregnant	ICSI/short protocol	6 (9 cycles)	5
A66	Dor	36	1.继发性不孕2.卵巢功能低下3.不良孕产史；1.继发性不孕2.畸精子症	21.87	1.08	3.99	8.03	5.37	12	N	ICSI	4周期获卵15个	6	2	7	1	early miscarriage	ICSI	15 (4 cycles)	6
A67	Dor	38	1.继发性不孕2.反复妊娠丢失3.高育龄4.卵巢功能低下；1.原发性不育	19.1	0.97	2.12	N	N	31	N	PGTA/拮抗剂	3周期获卵24个	8	3	8	1	full-term delivery	PGTA/antagonist protocol	24 (3 cycles)	8
A68	Dor	39	1.继发性不孕2.高育龄3.卵巢功能低下4.双侧输卵管积水5.疤痕子宫；1.继发性不育2.畸精子症	23.43	1.11	3.83	N	N	18	N	ICSI/超短	6	2	1	5	0	Non-pregnant	ICSI/ultra-short protocol	6	2
