# Supplementary material for: Identification of Inflammatory Markers for the Prediction and Diagnosis of Diminished Ovarian Reserve Using Olink Targeted Proteomics
Source: J Clin Med. 2026 May 25;15(11):4072. doi: 10.3390/jcm15114072 (PMC13257799; doi:10.3390/jcm15114072)
Supplement: Supplementary file 1 [file jcm-15-04072-s001.zip › Supplementary Table S2.xlsx]

## Sheet: E20250083-Suppl.Agree-01-01_NPX
E20250083-b-01-01	Olink NPX Signature 1.7.1.0
NPX data
Panel	Olink Target 96 Inflammation(v.3025)	Olink Target 96 Inflammation(v.3025)	Olink Target 96 Inflammation(v.3025)	Olink Target 96 Inflammation(v.3025)	Olink Target 96 Inflammation(v.3025)	Olink Target 96 Inflammation(v.3025)	Olink Target 96 Inflammation(v.3025)	Olink Target 96 Inflammation(v.3025)	Olink Target 96 Inflammation(v.3025)	Olink Target 96 Inflammation(v.3025)	Olink Target 96 Inflammation(v.3025)	Olink Target 96 Inflammation(v.3025)	Olink Target 96 Inflammation(v.3025)	Olink Target 96 Inflammation(v.3025)	Olink Target 96 Inflammation(v.3025)	Olink Target 96 Inflammation(v.3025)	Olink Target 96 Inflammation(v.3025)	Olink Target 96 Inflammation(v.3025)	Olink Target 96 Inflammation(v.3025)	Olink Target 96 Inflammation(v.3025)	Olink Target 96 Inflammation(v.3025)	Olink Target 96 Inflammation(v.3025)	Olink Target 96 Inflammation(v.3025)	Olink Target 96 Inflammation(v.3025)	Olink Target 96 Inflammation(v.3025)	Olink Target 96 Inflammation(v.3025)	Olink Target 96 Inflammation(v.3025)	Olink Target 96 Inflammation(v.3025)	Olink Target 96 Inflammation(v.3025)	Olink Target 96 Inflammation(v.3025)	Olink Target 96 Inflammation(v.3025)	Olink Target 96 Inflammation(v.3025)	Olink Target 96 Inflammation(v.3025)	Olink Target 96 Inflammation(v.3025)	Olink Target 96 Inflammation(v.3025)	Olink Target 96 Inflammation(v.3025)	Olink Target 96 Inflammation(v.3025)	Olink Target 96 Inflammation(v.3025)	Olink Target 96 Inflammation(v.3025)	Olink Target 96 Inflammation(v.3025)	Olink Target 96 Inflammation(v.3025)	Olink Target 96 Inflammation(v.3025)	Olink Target 96 Inflammation(v.3025)	Olink Target 96 Inflammation(v.3025)	Olink Target 96 Inflammation(v.3025)	Olink Target 96 Inflammation(v.3025)	Olink Target 96 Inflammation(v.3025)	Olink Target 96 Inflammation(v.3025)	Olink Target 96 Inflammation(v.3025)
Assay	IL8	VEGFA	CD8A	MCP-3	GDNF	CDCP1	CD244	IL7	OPG	LAP TGF-beta-1	uPA	IL6	IL-17C	MCP-1	IL-17A	CXCL11	AXIN1	TRAIL	IL-20RA	CXCL9	CST5	IL-2RB	IL-1 alpha	OSM	IL2	CXCL1	TSLP	CCL4	CD6	SCF	IL18	SLAMF1	TGF-alpha	MCP-4	CCL11	TNFSF14	FGF-23	IL-10RA	FGF-5	MMP-1	LIF-R	FGF-21	CCL19	IL-15RA	IL-10RB	IL-22 RA1	IL-18R1	PD-L1	Beta-NGF
Uniprot ID	P10145	P15692	P01732	P80098	P39905	Q9H5V8	Q9BZW8	P13232	O00300	P01137	P00749	P05231	Q9P0M4	P13500	Q16552	O14625	O15169	P50591	Q9UHF4	Q07325	P28325	P14784	P01583	P13725	P60568	P09341	Q969D9	P13236	P30203	P21583	Q14116	Q13291	P01135	Q99616	P51671	O43557	Q9GZV9	Q13651	P12034	P03956	P42702	Q9NSA1	Q99731	Q13261	Q08334	Q8N6P7	Q13478	Q9NZQ7	P01138
OlinkID	OID00471	OID00472	OID05124	OID00474	OID00475	OID00476	OID00477	OID00478	OID00479	OID00480	OID00481	OID00482	OID00483	OID00484	OID00485	OID00486	OID00487	OID00488	OID00489	OID00490	OID00491	OID00492	OID00493	OID00494	OID00495	OID00496	OID00497	OID00498	OID00499	OID00500	OID00501	OID00502	OID00503	OID00504	OID00505	OID00506	OID00507	OID00508	OID00509	OID00510	OID00511	OID00512	OID00513	OID00514	OID00515	OID00516	OID00517	OID00518	OID00519
A4	9.40019	12.3581	4.91216	1.63018	3.89675	3.2569	4.96082	-0.03241	12.5796	3.51128	4.75989	1.44892	0.30926	10.9988	0.29638	5.48036	2.26614	7.64065	-0.83116	5.48573	7.30523	-2.5707	1.84285	-3.18697	-0.81854	9.99921	-2.7675	4.64572	2.75218	7.53159	6.91882	0.54872	1.28164	10.0564	5.27451	-0.04605	0.18188	-0.68611	-0.79091	11.2531	2.51898	3.07215	7.285	0.20615	5.21582	0.72857	6.65748	2.44074	0.76407
A9	12.4325	13.1	5.16881	5.50962	3.86433	3.13413	5.17204	0.91198	12.1786	3.80134	4.37795	2.44802	0.68654	12.4814	0.518	7.25375	2.4593	7.72027	-1.19079	6.46324	7.58928	-1.48105	2.1698	0.49724	-0.7277	10.4396	-1.06238	4.97104	4.02444	7.69265	8.31648	1.58476	0.81835	9.99988	5.24975	0.29767	0.42849	-0.95182	-0.90118	11.9082	2.85139	2.94796	9.76527	0.60573	5.70894	1.05855	6.98951	3.30797	0.67043
B6	10.2513	11.6524	5.47928	5.9907	2.8132	3.13701	5.114	0.37142	12.7184	3.50044	5.07077	4.9129	1.14401	12.1817	0.54694	6.77955	2.13231	7.62774	-0.85	5.34576	8.56735	-1.96398	2.33988	0.32254	-0.80699	9.9109	-4.46258	5.49476	3.29691	7.46758	7.97595	0.50599	1.88576	11.1275	4.61917	0.24353	0.55437	-0.68443	-0.53328	11.3809	2.82044	2.35869	7.07288	0.37067	5.67294	1.05628	7.42048	2.16376	0.87969
A2	8.70959	12.4719	4.06239	1.44569	2.11467	2.15851	4.27259	-0.09848	12.5482	2.49325	3.87016	2.09872	0.16698	9.69763	-0.15933	4.62285	0.11473	6.39588	-1.32793	4.31381	5.8325	-2.25871	3.75955	-2.16786	-0.32792	8.47277	-4.11603	3.4881	2.77021	6.28887	5.89401	0.06328	-0.11797	7.79652	4.25155	-0.60784	0.66493	-0.73658	-1.13963	12.1734	1.92928	1.3887	6.41503	-0.01648	4.22319	-0.54731	5.76527	1.26972	1.01357
A36	10.0506	12.1608	6.04345	2.68057	3.10762	3.02804	5.40684	0.15103	12.8463	3.71945	4.76787	3.09632	1.35516	11.6963	0.57934	5.48773	2.62371	7.70051	-0.68987	4.98429	8.30392	-1.94462	2.10698	-0.22491	-0.2361	10.0448	-5.09995	6.1275	3.28641	7.74242	7.7146	0.82322	1.01329	9.81047	5.02026	0.33069	0.73109	-0.75658	-0.67661	11.0995	3.01359	3.11306	7.87919	0.39689	5.50574	0.39463	6.96148	3.32041	0.93402
A33	9.68648	11.3	4.8313	2.00664	2.42203	2.7882	5.32386	0.18415	11.718	3.51868	5.02056	2.82604	0.96015	11.0424	0.59604	5.06911	1.37749	7.27348	-0.73576	4.89109	8.55628	-1.48192	1.5055	-0.97173	-0.02027	10.4215	-2.90628	6.82769	3.26131	7.55232	7.25472	0.71239	1.10084	10.0064	4.65182	0.29535	0.87987	-0.37085	-0.67763	11.492	2.85334	2.36382	7.28665	0.46002	5.19861	1.32722	6.26798	3.08028	0.85218
A17	9.99165	11.5808	3.90737	1.88657	2.92837	2.6328	4.92374	-0.09674	12.4742	3.26668	4.96148	2.28293	1.21269	10.5521	-0.00425	4.1337	1.50266	7.31819	-0.87571	4.89917	7.88752	-1.51751	2.56509	-1.35295	-0.22962	10.0635	-4.18884	4.23784	3.23255	6.85361	6.80064	0.13504	0.9508	9.15186	4.1211	0.10474	0.92651	1.18799	-0.69804	11.2479	2.11721	1.49072	6.60938	0.65777	5.29217	1.02933	6.17334	2.15071	0.81058
B8	9.50181	11.982	5.00357	2.1526	3.49011	3.06171	4.91769	0.05168	12.8255	3.58391	4.45764	3.20291	0.69423	11.8707	0.21206	4.67655	2.38007	7.02173	-0.78321	4.45332	7.29001	-2.02518	2.50472	0.13402	-0.81597	8.73639	-2.75517	4.94929	2.98113	7.05568	6.99243	0.44792	1.17717	10.0207	5.77252	0.41033	0.69971	-0.96215	-1.13542	11.916	2.48832	3.56415	6.46816	0.15519	5.33996	0.71485	6.58654	2.17602	0.72348
B5	9.60868	12.2868	5.43889	1.83606	3.47491	3.11323	5.87125	0.28592	12.7707	4.32277	4.92431	4.25098	0.82014	10.9936	1.41743	5.71255	1.98702	7.64673	-1.14173	5.51143	8.48259	-2.03555	2.36665	2.13176	-0.76607	8.88695	-2.91907	4.72075	4.36129	8.24843	8.53106	0.40136	3.19797	9.78833	4.81822	2.63	-0.02407	-0.7176	-1.03899	11.7737	2.9489	1.73936	7.50976	0.42064	6.28903	1.71427	6.47159	2.83497	0.8397
B20	9.24995	11.8619	6.12192	1.95602	3.66599	3.14151	5.65332	-0.03807	12.549	3.68563	4.88407	3.19293	0.92759	11.0554	0.75636	5.10973	1.99995	7.64732	-1.10504	5.57053	8.06601	-1.78802	2.35637	0.16173	-0.14958	9.91027	-4.13087	5.05062	3.95646	6.95248	7.57183	0.69145	1.92619	9.88021	5.06452	1.05764	0.48927	-0.90959	-1.18784	10.0702	2.65929	3.92744	8.09401	0.49028	5.64395	-0.22036	6.91505	3.21992	0.85499
A53	9.05603	12.4971	5.37761	2.91643	3.19863	2.61627	5.32434	0.32849	12.4683	3.79916	4.73167	2.83967	0.91878	10.8275	-0.29901	4.91438	2.30408	7.54927	-0.8448	5.92975	6.78981	-1.8983	2.61448	1.2168	-0.30368	8.96052	-3.2366	5.45483	3.73047	8.2438	7.2305	0.27937	1.59243	9.32019	5.01184	0.47138	0.64181	-0.72784	-0.90165	11.8274	2.85518	1.7993	7.40488	0.60869	5.61458	1.50715	6.77765	3.00725	0.80875
A7	9.68828	12.4669	4.36768	2.56569	2.71434	2.6404	4.62296	0.0089	12.8473	3.3841	4.32265	3.24242	0.54911	10.5647	0.0865	4.61786	1.81591	7.13837	-0.95142	4.69555	7.3314	-2.03942	3.93197	-0.45955	-0.08772	9.78739	-2.87754	5.52098	3.02116	6.36269	6.54051	0.26992	0.89209	8.99743	4.63329	-0.21666	0.60439	-0.68004	-1.04489	11.8268	2.18274	2.79494	7.82495	0.18396	4.65571	0.46914	6.23766	2.22438	0.80853
A28	10.3552	12.9032	4.64012	3.01547	2.84028	3.49029	5.08088	0.31675	12.0402	3.84107	5.23134	4.92751	0.96656	11.057	0.63493	4.82886	2.45494	7.58802	-0.69014	4.83852	6.70004	-1.59038	2.90523	1.1023	-0.08678	9.24213	-1.6262	6.80177	3.75885	7.45138	7.28407	0.16567	1.2641	9.28146	4.93076	0.93796	1.12524	-0.34328	-0.34771	10.723	2.93168	3.6274	7.76428	0.18772	5.95683	1.13519	6.75149	2.99313	1.01657
A20	10.455	12.4944	4.1766	3.13418	3.95408	3.57129	4.45511	0.46419	12.1245	3.78521	5.07115	3.66033	1.17445	11.7332	0.46576	6.07263	2.07764	7.8223	-0.45629	6.029	7.95814	-1.64168	1.86232	-0.14073	-0.01928	10.209	-2.08909	5.85342	3.39752	7.62654	8.03523	0.87841	1.81756	10.9047	5.86588	0.62079	0.97933	-0.3866	-0.46632	12.5548	2.82015	3.05366	8.73537	0.65868	5.90406	1.11484	7.19419	2.69202	1.02014
A18	10.7833	11.2564	5.26726	3.35505	2.48553	3.0742	5.03906	0.14593	12.4856	3.3613	4.46336	5.57296	1.8699	10.7481	0.05211	4.53572	1.4626	6.99515	-0.84898	5.14187	8.20358	-2.00269	2.27728	2.17641	-0.1939	10.3401	-3.24235	7.83184	2.93038	6.96455	6.87056	0.32825	1.77666	9.35122	4.14555	0.95046	0.87528	-0.86629	-0.85562	10.2615	2.31458	2.75533	6.95633	0.83315	5.75974	1.32395	6.54656	2.88195	0.78643
A65	9.02316	12.0935	5.60915	1.92557	2.63914	3.27094	5.34591	0.1169	11.622	3.63937	5.51529	3.06153	0.77656	11.2254	-0.3719	4.77755	1.7444	7.15074	-0.78675	4.89251	6.9531	-1.78472	2.29591	-1.18484	-0.19148	9.60069	-3.83308	5.35093	4.05394	7.60839	7.27233	0.55523	1.22879	9.66632	4.6596	0.05601	0.70228	-0.77199	-0.60735	11.2446	2.80373	2.36215	7.18721	0.37046	5.31841	1.8324	6.64585	2.86282	0.85158
A44	8.92971	11.8979	5.19983	2.31408	2.84374	3.41425	5.06732	-0.03341	12.8143	3.46859	4.48848	2.39985	0.41286	10.3612	-0.40742	4.6372	2.13544	7.28301	-1.56709	5.87659	6.61317	-2.39605	1.91479	-0.78426	-0.58816	9.43323	-2.83818	3.26049	3.38459	7.63123	6.74134	0.42514	1.11252	8.32854	4.04312	-0.44757	0.31041	-1.03953	-0.88604	11.2196	2.61694	3.62172	7.26062	0.25434	5.08218	1.04932	6.17293	2.78336	0.81146
A60	9.68309	12.298	5.72755	1.91535	3.46801	2.78933	4.99523	0.25604	12.5927	3.56788	4.53234	3.01677	0.53628	11.028	0.20707	6.35754	2.17962	8.20868	-1.29285	6.72555	7.73255	-1.67738	1.63265	-1.31568	0.13194	10.2319	-2.22807	4.72305	3.12051	7.85783	7.70538	0.58919	1.10397	10.1559	4.76925	0.10255	0.65991	-0.74356	-0.36649	11.7283	2.34003	5.26682	8.21434	0.22046	5.43126	1.14931	7.06862	2.82543	0.85836
B13	11.0302	12.4556	5.06861	3.60568	3.36742	3.2643	5.44569	0.47747	12.7291	3.87275	5.40274	5.99463	0.80321	11.5796	0.44711	5.13892	2.34423	7.72733	-0.52277	5.26031	7.96934	-1.84793	2.87033	1.01544	0.12723	9.92319	-2.6637	7.30933	3.57349	7.65131	7.85627	0.79135	1.37609	9.80685	5.12161	0.84581	0.81542	-0.72106	-0.56289	11.6293	3.00619	3.97635	7.96054	0.55977	5.75638	2.22605	7.28519	2.97064	0.78797
A41	10.595	13.1221	5.99149	2.21475	3.01199	3.3849	5.33048	0.40122	11.1237	3.81079	5.00369	3.2092	0.92662	11.5827	0.07404	6.25147	2.82882	7.58656	-1.6761	6.20969	8.82714	-2.38135	3.78136	-1.52627	-0.74433	10.4818	-2.36869	6.18468	3.60427	7.53442	7.7189	0.76379	1.44278	10.2623	5.0446	0.58746	0.70643	-0.8337	-0.79997	11.846	2.72227	3.80887	8.71144	0.30979	5.69801	1.31559	7.67148	2.34744	0.84392
A46	11.7205	12.6642	5.54141	4.63578	2.4265	3.04594	5.59276	0.43758	12.6942	3.67582	6.22398	7.33074	1.44963	13.3029	-0.28618	4.80763	2.21849	7.53816	-0.84035	5.14155	6.77244	-1.73761	2.20753	2.86925	0.42619	10.5775	-1.95515	4.68107	3.954	8.00079	7.33487	0.82088	2.19519	9.81232	4.94378	1.03868	0.81438	-0.02215	-0.38721	12.0364	2.67962	3.89969	7.20664	-0.03155	5.7917	1.17358	6.61714	3.24385	0.86855
B3	9.20624	11.5275	4.70182	1.67395	2.51407	3.33523	5.11823	0.27093	12.7258	3.5273	4.92821	3.6863	0.76478	10.4262	0.35104	4.08207	1.81194	7.64556	-0.64373	4.35576	6.35901	-1.418	1.15387	0.68729	0.05336	9.64639	-2.87668	4.40876	3.34264	7.92502	6.9629	0.38686	1.71268	9.22936	4.33848	0.36717	0.62122	-0.6304	-0.2034	11.3968	2.75262	4.29076	7.06527	0.50032	5.50674	0.66514	6.23422	2.79006	0.85811
A40	10.7851	12.2094	4.26578	2.08911	4.20798	2.45295	4.6595	0.32828	12.881	3.3342	4.66827	2.46438	0.26594	10.6063	-0.55271	5.15726	1.85238	7.25563	-1.49086	5.1456	7.80186	-1.70153	1.43753	-1.39026	0.02683	9.40135	-1.85239	4.24366	3.37699	6.75891	6.57703	0.02985	0.84914	9.35664	5.37704	-0.07107	0.53973	-0.378	-0.83677	12.639	2.30337	4.79977	7.30812	0.62686	5.23433	1.52444	6.88892	3.12129	0.94294
A54	10.951	12.9976	5.28737	2.67942	3.61949	3.31737	5.24747	0.40066	12.6527	3.83222	4.87272	4.09789	0.52755	11.1597	0.99198	7.31906	1.91532	7.30387	-0.80652	5.20861	9.24615	-1.49741	2.41886	1.57507	-0.04081	9.5899	-0.75989	5.2282	3.53926	7.53314	7.13488	0.26044	1.53655	9.46671	4.95841	0.21842	0.92737	-0.85752	-0.76215	12.6298	2.59123	3.15925	7.8369	0.27957	5.71465	0.90415	6.64569	2.79705	0.88654
A66	9.832	12.5596	5.58378	2.8719	3.6674	3.46786	5.48579	0.41106	12.4527	4.11176	5.2283	3.35029	0.63378	11.5196	0.33215	4.72361	2.13216	7.76496	-0.75601	5.06379	8.23477	-2.0659	1.88481	0.35553	-0.22977	9.87469	-2.52743	4.37308	3.92961	7.7239	7.1803	0.55845	1.37515	10.0872	5.08055	0.00915	0.70263	-0.89841	-0.94334	12.2876	2.83724	3.74202	7.49274	0.15162	5.98652	1.46768	6.88819	3.06124	0.8132
A23	8.31271	11.0772	4.84074	2.12514	2.41495	2.02914	4.82197	-0.07892	12.5306	3.29823	4.50218	2.07584	0.6897	10.4147	-0.137	4.57154	1.39342	7.49297	-1.20742	5.04524	7.68634	-1.53499	1.55527	-1.42419	-0.19223	9.79679	-2.87005	4.37431	3.0559	7.44333	7.18057	0.34959	0.68718	8.22779	4.3271	-0.42748	0.47809	-0.79866	-0.97604	10.8971	2.25591	2.07192	7.20906	0.28493	4.97965	1.34671	6.00168	2.43895	0.70594
A27	11.39	13.0966	6.06448	2.62467	3.6641	3.97296	5.95405	0.64624	12.8001	3.97723	5.94775	3.83059	1.31354	11.8277	0.71538	6.43566	2.33061	7.71817	0.18643	7.19846	8.75511	-0.98572	2.39439	0.08108	0.2748	10.2484	-1.63964	5.3665	4.07794	7.88781	8.70908	1.47667	2.00453	10.4668	5.98394	0.79769	1.15649	-0.13412	-0.49775	12.3412	3.03621	5.77622	8.15751	0.85138	5.7958	1.35109	7.17856	3.42287	1.0278
B14	10.1023	12.0281	5.38643	1.74312	2.86505	2.3456	5.40049	0.19972	12.8503	3.58935	4.44954	4.60184	0.92855	10.4117	0.44561	3.78648	2.76993	7.30028	-0.66704	4.56173	7.00609	-1.51434	1.47296	0.3537	0.51436	10.5451	-1.40754	5.63256	3.35512	7.70528	7.43177	0.59451	1.47073	9.14711	4.55002	1.15208	0.89137	-0.476	-0.41045	10.8557	2.55154	2.97847	7.40823	0.61858	5.64866	1.35654	6.39104	3.1289	0.96961
A26	10.6035	12.2248	4.83248	3.39246	2.76744	4.01439	5.52284	0.52993	12.0635	3.9349	5.82024	5.63767	0.77867	11.4335	0.25061	5.45763	1.89543	7.14757	-0.45314	5.38326	6.30806	-1.09522	1.90003	1.48877	0.18202	9.43985	-1.26071	6.42267	3.51293	7.19806	5.27287	0.97071	0.98469	9.02918	5.17726	1.19796	1.01109	-0.76104	-0.62163	11.4794	2.61831	3.23342	7.20402	0.67863	5.27208	1.63382	6.961	2.66	0.80298
A48	10.9954	13.4916	4.55424	7.4837	2.42703	4.04302	5.48401	0.10919	11.844	3.924	5.49984	9.52215	0.93791	12.4055	1.50541	11.8183	1.78922	7.93788	-0.81794	9.19004	6.48956	-1.36901	2.05161	2.17507	0.09173	8.73798	-1.61132	6.91763	3.77679	7.99209	8.16556	1.0712	1.16161	9.97342	6.77961	2.5487	0.97068	-0.20216	-0.85199	12.9162	2.56489	2.39429	9.66222	0.92332	5.37129	1.2671	6.39129	4.38462	0.91891
A12	10.7456	12.9102	4.52259	3.54824	3.29615	3.35874	5.20154	-0.0292	12.7087	3.42158	4.85562	5.3579	0.31041	11.4751	-0.21673	4.26727	2.86871	7.24542	-0.82791	4.93449	6.58033	-1.799	2.43987	0.20894	-0.21658	8.62285	-3.32516	7.05397	3.06483	7.00579	7.1049	1.00619	0.86181	9.31572	4.5261	0.18665	0.74431	-0.80256	-0.9923	12.8889	2.63553	2.10906	7.21519	0.35301	5.36152	0.9372	6.70051	2.43843	0.83002
B18	9.32087	12.0452	5.82294	2.03639	3.94262	3.59413	5.47269	0.54102	11.9088	4.14723	5.30477	3.47457	0.45358	11.6548	0.6639	5.84962	2.67982	7.71409	-0.61372	6.22783	6.92385	-1.62065	1.85199	1.33362	0.22831	9.92416	-4.33908	4.80648	4.04431	7.91729	8.27204	1.23141	2.13429	10.6196	5.21067	1.95475	0.60548	-0.68473	-0.41652	11.1271	3.10494	3.0123	10.1955	0.44148	6.12895	0.95621	7.26895	3.34	0.83936
A57	8.96405	12.0663	4.57731	1.8794	3.45592	2.82891	4.38038	0.11328	12.3138	3.43399	4.2138	2.79585	0.37187	10.8726	0.05653	5.02795	3.25288	7.70045	-0.93347	5.93316	6.41449	-1.13495	1.95211	0.15516	-0.12876	8.9585	-3.41867	5.55418	2.75831	7.6007	7.36623	0.05275	1.93544	8.98127	4.27457	0.62768	0.53382	-0.75319	-0.89768	12.0497	2.41352	3.60521	8.2006	0.2029	5.28943	0.95806	6.88408	1.99596	0.85661
B1	9.68089	11.8697	6.37546	2.04669	4.35378	3.28989	5.36668	0.06966	12.5354	3.99928	5.1231	3.18779	1.23793	10.5764	0.78261	6.08059	2.92835	8.19362	-0.62471	5.55628	6.56244	-1.68406	1.81284	2.11836	-0.12616	9.30348	-4.78949	4.56927	3.7162	7.69246	7.76908	0.55203	1.28306	9.58119	4.76248	2.01504	0.78278	-0.87038	-0.48606	10.1619	2.80392	1.9757	7.81708	0.51454	5.34194	0.17662	7.10841	2.94057	0.70079
B11	12.2447	11.4087	5.75341	3.02239	5.13523	3.73686	5.79702	0.45412	11.7848	4.15561	5.37872	7.87668	1.04953	11.3331	0.39319	6.11715	2.98138	8.17899	0.03238	5.98231	7.91306	-1.40775	4.82343	2.54163	0.11977	11.0936	-5.52878	8.37775	3.97783	7.94276	8.4051	0.93314	2.73743	10.6462	4.84346	2.14778	0.96595	-0.70375	-0.40034	10.2737	3.15623	3.10423	10.5608	0.73305	6.15419	0.90438	7.83534	3.33074	0.80719
B10	8.88716	11.735	4.35669	2.1267	2.48563	3.01545	4.84005	0.07832	12.7514	3.06101	4.04913	1.28077	0.55785	11.6423	0.00447	4.4178	1.74062	7.18671	-0.85183	4.87784	8.11139	-1.47142	1.46369	-0.95493	-0.17839	8.99518	-2.00444	5.02698	3.24179	6.19893	6.92862	0.73775	1.41318	10.238	4.26869	0.2333	0.63468	-0.71747	-0.78011	11.5723	2.33197	1.05919	6.55401	0.57895	5.14049	1.60126	6.02985	2.63281	0.69132
A31	10.8008	10.5315	4.1344	3.44795	2.95885	3.1449	4.76405	-0.05123	12.7528	3.14232	4.59238	6.53329	0.47988	11.9202	0.23068	6.07015	0.94247	6.48422	-0.92794	5.00484	5.53381	-1.99024	1.60147	0.78971	0.03699	10.4136	-1.70243	7.38071	3.30084	6.4744	6.62756	0.70322	0.09335	8.26946	3.86163	0.2225	0.64317	-0.91834	-1.06388	12.4571	2.20682	1.93241	11.0879	-0.10234	4.11046	1.48266	5.68213	1.85985	0.7998
A15	8.68664	12.4202	5.89633	1.53427	1.76595	3.21091	5.50561	-0.01648	12.603	3.9773	4.89609	2.90978	0.61721	10.2985	0.13922	5.68312	2.23949	8.00051	-0.38804	5.3914	5.74528	-1.21969	1.60827	2.38253	-0.38692	6.91765	-2.29189	5.80659	3.83225	7.43711	7.46655	1.16	1.79202	9.27841	4.30825	1.91849	0.78861	-0.55002	-0.97561	11.4013	2.63264	2.5075	7.77265	0.677	5.73228	1.87932	7.15775	3.26997	0.71634
B7	10.2594	12.2901	5.56835	2.70865	4.00002	3.33017	5.36776	0.56856	12.0264	3.94416	5.0715	5.33435	1.27365	11.7129	0.89141	5.45394	2.77547	8.11482	-0.47591	5.46487	7.83105	-1.53757	2.32326	1.02444	-0.10112	10.1039	-2.59275	4.5257	3.96272	7.70424	7.67801	0.85705	3.89947	11.0793	5.11399	1.61429	0.9799	-0.79693	-0.52957	12.1881	2.7069	2.67244	7.66361	0.38695	5.5526	0.91926	7.43862	3.00343	0.81363
A63	9.80833	12.3696	4.80663	1.91617	3.9262	3.15015	5.06393	0.24152	12.7391	3.13673	4.54175	3.78546	0.68969	10.4455	0.04265	4.77458	2.46911	7.11234	-0.95204	4.61025	7.0151	-2.62938	3.23963	0.07591	-0.64049	11.0569	-2.83324	4.191	3.206	6.81119	7.08024	0.12595	1.33014	8.74926	4.73824	0.44392	0.48404	-0.84066	-1.08547	11.2404	2.57221	2.4217	7.33467	0.10858	5.02107	1.04561	6.42897	2.03119	0.88908
A8	6.52732	10.345	2.49797	0.9915	0.76533	0.74783	3.00337	-0.12458	11.1514	2.20642	3.11086	1.33391	-0.09105	8.19479	-0.46035	1.97998	1.04297	5.13689	-0.93205	2.98433	5.42047	-2.67824	1.86223	-2.10749	-0.80242	6.88978	-3.00937	1.1975	1.1464	4.06175	4.5682	-0.22881	-0.13243	6.99459	2.82621	-0.66221	0.48235	-0.94679	-1.16122	10.1323	1.06192	0.72027	4.21358	-0.08612	2.5345	0.54617	4.44037	0.74615	0.65071
B17	9.48712	12.3714	4.52207	1.88559	3.06511	2.84001	4.99072	-0.00929	12.7516	3.80209	4.90192	3.72516	1.40805	11.2523	0.31659	4.49564	3.01	7.70521	-0.76044	4.74045	6.78061	-1.77195	2.79447	1.25331	-0.17114	9.47944	-4.36354	5.36639	2.46552	7.19207	7.48693	0.22034	1.63736	10.7856	4.20421	0.67053	0.61743	-0.92171	-0.97119	10.4023	2.54974	4.54365	6.82985	0.25387	5.40141	1.38798	5.85694	2.38667	0.73316
A22	13.5339	12.434	5.312	6.36512	3.6811	3.50744	5.44515	0.28663	12.7942	3.88677	6.61916	7.62677	0.98409	13.1073	0.6292	6.04393	2.09937	7.60492	-0.107	6.01281	7.68857	-0.86204	2.55559	5.55328	-0.09955	8.86131	-0.70619	6.98972	4.08596	7.66926	7.49888	2.33521	2.18181	10.3876	5.07955	3.76301	0.72271	-0.52429	-0.63165	12.5245	2.64274	3.06443	7.93966	0.66263	5.7473	0.64726	6.91411	2.78372	0.76899
A13	9.19968	12.0199	5.97131	1.5788	2.36132	3.20028	5.37189	-0.02096	12.719	3.93871	5.35373	3.17552	1.17667	10.9152	0.64354	4.81451	2.15946	7.77485	-0.61775	4.89856	7.24195	-1.27007	3.74188	0.57687	0.41588	8.32399	-2.36803	5.19715	3.19519	7.73486	7.02615	0.64358	0.69783	8.88541	4.56069	0.40669	1.02169	-0.53336	-0.54181	12.1177	2.8841	1.71096	8.00933	0.6614	5.49094	1.31423	6.9689	3.01969	0.78558
A42	11.2769	12.3283	5.25838	4.19317	1.89895	2.48223	5.05471	0.04633	13.0089	3.23464	5.83012	6.80717	1.31827	12.922	-0.00899	3.82329	1.9505	7.20071	-0.6728	4.63769	6.44695	-1.24003	2.55428	2.2412	0.17814	10.4986	-2.35995	4.13859	3.44521	7.50725	6.80932	0.1669	1.784	9.13468	4.3541	0.76687	1.0912	0.07579	-0.57561	11.9805	2.38857	3.45482	6.22743	0.39112	5.41188	1.18547	6.2366	2.40655	0.87781
A32	9.3847	12.5986	3.94355	1.77335	2.20383	2.27692	4.94313	0.06102	12.4782	3.13598	4.35767	1.73446	0.85566	10.0394	0.1574	5.18174	1.09037	6.97721	-0.85597	5.86594	8.41165	-1.93796	0.56888	-1.87625	0.27156	7.88654	-3.95465	5.36755	3.12486	7.35998	7.13346	0.47839	-0.51971	8.73769	4.31147	0.12112	0.82911	-0.74818	-1.09904	12.4541	2.22136	5.17815	6.81762	0.67261	5.51393	0.67726	6.42231	2.34866	0.90227
B15	9.70702	12.2265	5.75996	2.65128	3.98949	3.02477	5.39157	0.33486	12.5101	3.74938	5.30417	3.66138	1.42121	11.0707	0.4143	5.33697	2.45363	7.63446	-0.26501	5.30334	9.52136	-1.37395	2.25441	-0.75088	0.26205	9.82605	-2.96903	5.93316	4.21869	7.26554	7.80675	1.07844	0.89148	9.66328	4.7345	0.91622	0.70194	-0.59116	-0.51038	11.6924	2.84699	3.58384	8.77765	1.11522	5.96488	1.47369	6.79917	3.23084	0.97009
A45	9.24932	12.1639	5.95687	1.61272	3.63001	3.20448	5.27454	0.5077	12.6979	3.42537	5.23365	3.76944	0.42049	10.783	0.53629	4.77598	2.28705	7.61938	-0.60504	4.5989	6.63331	-1.72024	2.7131	0.52229	0.01587	9.34164	-1.79818	4.2411	3.50221	7.28798	6.66968	0.90233	1.37853	9.6279	4.83925	0.62123	1.0336	-0.65654	-0.85015	12.2074	2.68751	2.8066	7.78198	0.59799	5.40984	1.01493	6.76354	2.94147	0.90091
B16	9.67884	11.8397	5.31141	1.6652	3.91726	2.91832	5.29689	-0.02774	12.4056	3.4807	4.7321	2.47412	0.7818	10.6542	-0.98939	5.01045	2.78345	7.60493	-0.87603	4.86501	7.75054	-2.53402	5.84464	0.67309	-0.28857	10.9493	-2.76232	4.55063	3.6661	7.43872	6.98588	0.22178	1.8419	8.80904	4.68154	1.38538	0.07703	-0.87021	-1.29757	11.6105	2.53801	2.37148	7.50921	0.17389	5.32956	1.35151	6.78701	2.64183	0.75985
A64	10.7348	12.5829	5.36875	2.26742	3.2625	3.41372	4.87412	0.25952	12.7592	3.36666	4.6141	2.01332	0.5373	10.7809	0.00495	4.73826	2.43059	7.30947	0.73262	4.94262	8.45698	-1.76329	1.16953	-0.10229	0.45646	8.8039	-1.35911	4.74048	4.25894	7.29782	6.75516	0.44771	1.55632	10.2364	4.39998	1.26033	0.64332	-0.68423	-0.93968	12.219	2.43898	4.94928	7.21316	0.31193	5.33751	1.69881	6.71287	2.72826	0.47807
A21	10.2538	12.1023	5.62651	2.72721	3.5555	2.6719	5.42368	0.08695	12.5587	3.44996	4.86382	1.95227	0.6707	11.1384	0.11246	5.18142	2.47215	7.49796	-0.93649	5.69846	7.16868	-1.58869	1.99181	-1.08904	-0.36113	10.3449	-2.75894	4.7145	3.83948	7.09836	7.2946	0.15319	1.05519	9.95986	4.99541	-0.05985	0.81085	-0.74482	-1.06923	11.9918	2.77156	3.9478	7.42704	0.42185	4.98581	1.04069	6.99905	3.25006	0.83771
A34	10.7744	12.9603	5.1427	2.57762	3.00446	2.98833	5.19654	0.59825	11.9047	3.72481	5.08216	4.37634	1.05569	10.8146	0.27568	5.33314	2.92334	7.57933	-0.35605	5.15195	7.19186	-1.58752	2.46432	2.36383	-0.0758	9.89289	-2.89481	4.45349	3.72509	7.90839	7.15447	0.68414	1.15573	9.61121	4.55246	1.2565	0.93928	-0.46952	-0.47424	11.8918	2.61003	2.90609	7.89373	0.6853	5.62358	1.55786	7.16487	2.90764	0.85187
A59	8.01555	12.3629	3.94461	1.37942	1.91505	2.1789	4.67337	-0.23739	12.7565	2.62673	3.98089	0.62325	0.36376	9.49788	0.35647	4.04413	2.89776	6.46615	-1.38971	3.78783	5.94039	-1.66503	1.81915	-2.41101	0.06227	8.02339	-3.91386	2.93512	2.46139	6.07677	6.17427	-0.30219	0.01235	8.17029	3.75612	-0.61484	0.81065	-0.77371	-1.23552	8.39356	1.89917	1.91871	8.80387	0.43383	4.17047	1.64986	4.72155	2.12001	0.90759
A49	10.1324	12.6952	5.11476	3.45533	3.71392	5.05343	5.7328	0.48561	12.05	4.49512	5.90706	4.15225	0.94296	11.7284	0.30227	9.48156	3.08967	7.79017	-0.70532	8.9593	6.91082	-1.61189	1.76516	0.35035	0.27563	8.3445	-0.79797	6.24283	4.08659	7.18594	9.20608	1.02798	1.88434	11.0023	5.32469	1.31112	1.01559	-0.61786	-0.6742	12.2472	3.25719	7.17656	8.65271	0.67073	6.13306	0.99981	7.87316	3.2576	0.81712
A67	9.61298	11.7315	5.31845	1.68287	3.24974	3.09232	5.42086	0.27307	12.6759	3.84812	4.76744	2.76349	1.21266	11.1081	0.36648	5.88749	2.53601	7.85142	0.01732	6.44941	6.75267	-1.45661	2.56461	0.67654	0.20753	10.9573	-2.94825	4.79543	3.80026	7.83971	8.5168	1.02536	1.98065	10.311	5.04233	0.92611	0.9749	-0.79458	-0.61291	11.304	2.96555	3.83948	7.56482	1.03749	5.59709	1.98262	6.79942	3.16871	0.90417
A37	11.2018	13.2038	5.19559	2.65264	4.7891	3.51188	5.60002	0.35268	12.5405	3.93459	5.05528	2.65164	0.79886	11.0581	0.45379	5.50125	3.03369	7.8064	-0.67934	5.5595	8.85346	-1.33938	1.52713	-0.12612	-0.04571	10.0869	-2.13208	4.57222	4.10394	7.38761	7.13881	0.15348	2.26619	11.176	5.14319	0.73602	1.04588	-0.50284	-0.30828	13.0156	2.99411	4.32552	8.30383	0.36125	5.94499	1.9926	6.85393	3.02793	0.88502
A50	10.0183	12.2509	5.51532	3.87835	3.38854	3.15891	5.34247	0.16508	12.7254	3.71117	4.69912	5.9431	0.40286	11.2663	-0.38728	5.76516	2.38217	7.80647	-1.52777	5.9523	7.67524	-2.43422	2.52931	1.26194	-0.73237	9.03778	-2.04034	4.96791	3.37967	7.77861	8.47084	0.07911	2.0053	10.4729	4.96998	1.26528	0.61247	-1.04195	-0.88624	11.5289	2.53468	1.51411	7.32744	0.37306	5.85072	1.69985	6.76824	3.118	0.78953
A30	10.3639	12.3188	4.76876	2.77365	3.87525	2.89797	5.40971	0.46837	12.1238	3.91259	4.92853	3.30251	0.90045	11.0791	0.38438	4.84877	2.73231	7.35933	-0.76914	5.41047	7.4094	-2.18672	3.09711	0.44274	0.03719	9.42925	-1.15922	5.02886	4.1937	7.54884	7.24252	0.77245	2.31036	10.2386	5.02826	0.58249	0.9103	-0.61664	-0.49259	12.0765	2.89773	2.17775	7.04186	0.49159	5.89639	0.37852	6.7921	2.57451	0.82656
B12	10.267	12.5371	5.85474	2.05852	3.28308	3.48036	5.72137	0.65789	12.9778	3.958	5.31582	3.35998	0.91465	11.2595	0.08017	5.54876	2.28562	7.68826	-0.86724	5.88296	8.07744	-1.5705	3.22827	0.30147	0.11609	10.3269	-1.33534	4.51835	3.90767	7.89769	9.01827	0.6957	2.64464	9.69817	4.87273	0.9676	1.33404	-0.55039	-0.51206	12.5808	3.28742	4.54931	8.0672	0.68832	6.24481	1.20447	7.59625	3.48002	1.04418
A58	8.44257	12.2125	4.22073	1.49983	2.05108	4.94168	4.86525	0.27398	11.4741	2.92014	5.66463	2.36759	0.43895	9.77761	0.90041	4.48514	1.88424	6.04714	-0.93813	4.91847	7.25691	-1.95681	3.95844	-0.59259	0.25768	7.3873	-2.36206	4.11987	3.25339	6.70795	6.11447	0.59667	0.79548	8.34908	4.16361	0.81953	1.14684	-0.50001	-0.72142	11.0849	2.11964	3.1889	6.59702	0.2755	4.84802	2.16267	6.14783	2.34316	0.92739
A61	10.2581	12.4828	5.39924	2.14149	3.67363	3.58986	5.61971	0.32018	12.7368	3.84903	5.16153	2.27522	0.7371	11.0485	0.51283	5.59721	3.4407	8.11577	-0.9244	5.26797	6.94869	-1.33471	2.08312	-1.29199	0.34099	10.0926	-3.30263	4.82566	4.0031	7.91598	7.5908	1.37018	0.85672	10.7527	5.23961	0.36	0.8211	-0.54482	-0.60263	11.5293	3.04302	2.99792	8.05884	0.82561	5.6033	0.18139	6.97855	4.23836	0.98514
A25	10.2084	12.2201	4.54737	2.76882	2.5328	3.78354	4.999	0.28042	12.7908	3.56875	5.92834	3.00154	0.81143	12.3964	0.44767	4.90775	1.62257	7.41331	-0.23569	6.41334	7.47915	-1.0395	1.37158	2.30214	0.26277	9.55266	-1.58444	5.1015	3.23547	7.35981	7.05754	0.56821	2.03889	9.86949	4.76739	0.85027	0.87794	-0.57674	-0.72339	12.1149	2.66616	3.04374	8.08407	0.73598	5.60871	1.68029	6.53583	3.30463	0.8346
A14	9.41087	12.0219	5.10888	2.49295	2.87486	4.33949	5.23458	0.16959	12.8255	3.78071	6.98399	4.97454	1.08877	11.246	0.659	4.95151	2.25461	7.68029	0.55805	4.54187	7.65841	-1.23178	0.66267	1.83273	0.12435	8.11411	-2.74474	7.07166	3.30429	7.86506	7.19572	0.47915	1.45692	9.95342	4.74348	0.66695	1.09193	-0.59632	-0.4217	11.958	2.79585	2.56323	6.92646	0.94006	5.63709	2.11688	6.47206	3.07726	0.82918
A47	8.96861	11.928	6.78184	2.00255	3.36149	3.1554	5.58758	0.17436	12.8315	4.1139	4.77222	3.60486	1.45503	11.3644	0.45956	4.58842	2.39841	7.32651	-0.72893	5.36329	7.92841	-1.56131	3.94868	0.68438	-0.19413	9.36597	-3.27975	5.41445	3.5066	7.08827	8.04833	0.63682	2.29299	10.341	4.80821	0.16785	0.68408	-0.51254	-0.56397	11.4618	2.89477	2.69121	7.41576	0.5823	5.98623	1.69077	6.5369	3.12006	0.92524
A16	9.59553	10.8035	5.01308	1.64135	1.94492	2.5272	5.13943	-0.35131	12.4462	3.42868	4.73318	2.46048	-0.21459	10.4687	-0.03454	4.8654	1.3608	7.09852	-1.27188	4.5779	6.33496	-2.72786	1.60636	-1.16709	-0.5676	10.3314	-2.81837	3.22715	3.18214	7.33279	6.74303	0.13253	0.51455	8.72916	4.3064	-0.22436	0.25105	-0.77267	-1.27457	10.488	2.53648	1.84019	6.30159	-0.05552	4.96381	0.46507	6.61811	2.2378	0.68383
A56	8.37674	12.2079	5.16603	1.79724	2.39058	2.72993	5.49671	-0.17916	12.7722	3.68468	5.20095	2.32994	0.80095	10.1759	0.57961	4.91215	2.42803	7.86573	-0.44704	4.68634	7.04114	-1.33428	2.51956	-0.60783	-0.37079	7.19606	-3.3928	5.24597	3.82925	7.53834	7.43321	1.04064	1.23654	8.85993	4.773	0.48694	0.67411	-0.74871	-1.22606	11.008	2.66516	3.40887	7.51578	1.1269	5.84121	1.27727	6.50816	2.91651	0.81621
A51	10.111	12.5761	4.57812	2.87499	2.42621	3.25997	5.55136	0.28451	11.8978	3.90818	5.27085	4.16521	1.07633	11.2397	-0.03458	5.28781	2.53992	7.79783	-1.06076	5.29604	6.64512	-1.8225	2.25088	1.12363	0.11675	8.97723	-2.14843	5.81221	3.79216	7.95416	7.5174	1.10056	1.08738	9.86325	4.92648	0.68095	1.06062	-0.58167	-0.68273	11.3612	2.91367	2.93245	8.46046	0.31404	5.56742	1.41811	7.09148	2.42996	0.8483
A19	9.60323	12.7643	5.27551	2.36449	2.78845	3.13544	5.7209	0.37688	12.5993	3.90522	5.19368	3.52393	0.60283	11.1478	0.4278	5.25754	2.28525	7.46846	-0.74106	5.13698	6.29493	-1.54113	2.25297	0.14886	-0.03773	9.3456	-1.77174	4.31664	3.88462	7.71373	7.10363	0.76177	1.55139	9.25688	4.55828	0.80134	0.93767	-0.51734	-0.63212	12.2528	2.87709	1.0845	7.50002	0.60997	5.64183	0.74613	6.27168	3.11077	0.89764
B9	11.0231	12.2402	4.92617	1.97399	3.69215	3.78521	5.47658	0.40732	12.7402	4.14412	5.19965	3.46757	0.96825	11.0214	0.96171	5.69259	1.95724	8.18534	-1.02277	6.62037	7.26678	-2.23688	-0.14077	0.3755	-0.03747	10.7431	-3.62066	4.7989	4.3909	8.22922	7.86611	1.12539	2.79968	9.72941	4.86433	1.1763	1.22303	-0.56189	-0.55104	12.0055	3.215	2.47593	8.89533	0.42443	5.82954	1.77018	7.2382	2.77782	0.85195
A10	9.61648	12.8036	2.86347	2.09386	3.11979	2.37672	4.22337	-0.07915	12.1777	3.27655	3.86689	3.701	0.9501	10.284	0.12017	4.46353	1.76481	7.00937	-0.82461	4.74744	7.71125	-1.53628	2.21729	-1.07751	0.33986	8.3803	-1.86082	3.81271	2.64463	7.65639	7.48707	0.06361	0.49413	8.59199	3.66429	0.42306	0.89769	-0.50228	-0.74822	11.9432	2.15327	3.50128	6.81065	0.68066	5.02052	1.33464	6.74372	2.25173	0.82242
A5	9.5799	12.3068	4.56512	1.59286	2.73173	2.95824	5.07148	0.03789	12.7404	3.72407	5.16996	1.94649	0.88515	11.2539	0.64849	5.19952	2.62596	7.86138	-0.55691	5.04673	6.73645	-1.42342	2.09045	-0.26084	0.12788	10.0987	-3.32713	4.92242	3.31556	7.93754	7.31767	0.407	1.04493	9.47816	4.85848	0.26224	0.66983	-0.7382	-0.6764	11.088	2.80761	1.91861	7.65684	0.70921	5.87094	1.90439	6.57565	2.99109	0.76213
A43	10.0132	13.1591	5.39739	2.4873	2.63462	3.40523	6.24073	0.18742	12.2079	4.16077	5.74159	3.39131	0.44347	11.259	0.57669	5.63286	1.85484	8.12132	-0.4804	6.34197	7.97889	-1.7961	2.59563	-0.94341	0.26028	8.6782	-1.52764	4.76191	5.44374	7.68492	8.2398	1.60748	1.39941	9.51811	5.81204	0.27912	1.06117	-0.59544	-0.59664	11.5435	3.48974	2.72102	7.39167	0.75316	6.13918	0.98401	7.20398	3.17166	0.98037
A35	9.22462	11.6283	4.95377	1.891	3.18047	2.3152	4.61008	-0.0256	12.7614	3.02007	3.60762	2.32539	0.26562	10.2765	-0.43741	5.01449	2.10293	6.93576	-0.42733	4.70731	5.48189	-3.04532	2.24488	-0.35262	-0.23023	9.59207	-2.92196	4.77859	2.57296	6.73071	6.14985	-0.29293	1.41279	9.2014	4.7228	0.05484	0.25635	-1.14708	-1.36843	10.8185	1.95078	2.90764	6.771	-0.19312	4.84365	0.86782	6.17928	1.36701	0.57316
B4	9.46771	11.137	5.52189	1.82347	3.19472	2.92766	5.20372	0.26463	12.7741	3.78439	5.37868	3.07726	0.6336	10.6881	0.8058	4.67598	1.70708	7.50572	-0.77487	5.36766	6.16559	-2.04473	2.87451	-0.86509	0.04072	11.6675	-5.01867	4.20438	3.25267	7.69153	6.85599	0.72674	1.81376	9.21432	4.50319	0.49833	0.74155	-0.78962	-0.53138	9.8529	2.85746	1.94766	7.57455	0.21162	5.43509	1.13909	6.61757	3.0926	0.75458
A38	8.03774	10.676	3.32754	0.99174	1.28555	0.77752	3.28123	-0.51012	12.704	1.79161	3.12815	1.88834	0.39126	8.73647	-0.49655	2.62332	0.13177	5.51112	-1.39649	3.23387	5.39127	-2.56445	2.39471	-2.15319	-0.1933	7.81349	-3.90369	2.30813	1.91024	5.44754	5.20103	-0.54989	0.2561	7.62114	2.93427	-0.58177	0.39021	-0.80829	-1.23489	10.8171	1.37732	1.76479	4.05753	-0.06297	3.47623	0.92174	5.06555	1.69403	0.8113
A29	10.0581	12.797	5.22427	3.14163	4.01696	3.65547	5.81173	0.60754	12.1161	4.0653	5.63359	4.13268	1.28266	11.7713	0.63958	5.34902	2.46675	7.99216	-0.63897	5.64982	6.8983	-1.17058	1.67787	0.63454	0.06393	10.3379	-3.14167	4.72152	4.32575	8.04123	8.03296	1.149	1.57303	10.7102	5.32488	1.01622	0.67134	-0.12904	-0.591	11.9311	3.05164	5.30483	8.13873	0.37096	6.39956	1.74536	7.60846	3.26296	0.84347
A52	9.6137	12.9288	6.03534	3.4787	3.6004	3.2543	5.92515	0.71012	12.3734	4.38306	5.31397	3.25182	1.41115	11.3682	0.50737	5.4235	2.61689	8.02486	-0.71704	6.48664	7.16442	-1.76856	2.2622	1.96846	0.26906	9.70434	-2.63324	6.01016	4.09254	8.53829	7.70052	0.99045	2.31335	9.93909	5.60408	0.96784	1.0581	-0.50618	-0.39705	12.0748	3.5123	1.9623	8.06107	0.87282	6.03142	1.16984	7.22151	3.70459	0.92456
A11	9.63636	12.7897	6.39487	2.34074	2.68208	2.78042	5.25041	0.40339	12.9987	3.48511	4.68228	2.958	0.81043	11.1705	0.26768	4.96997	2.61363	7.33781	-0.66831	6.3898	7.48292	-2.20906	1.86282	-0.23564	0.02274	9.30202	-4.55737	4.99163	3.24263	7.17483	7.88679	0.71348	1.20482	10.0615	4.78065	0.67492	0.73657	-0.36623	-0.71306	11.2591	2.70975	3.86046	7.79859	1.04173	5.32684	1.97193	6.37282	3.13111	1.01311
B2	10.035	11.0092	4.70435	3.21724	4.3849	3.92582	5.56244	0.41098	12.3748	3.96993	5.63436	4.5608	0.56996	12.8064	1.00622	6.45504	2.40118	8.00493	-0.09095	5.86254	6.59382	-1.14527	2.39174	1.59934	-0.16761	11.9351	-4.31341	5.8095	3.92949	7.64241	7.33268	0.77957	1.61144	9.49372	4.50333	0.62722	0.91743	-0.89377	-0.44312	10.7617	2.89076	3.3307	7.98058	0.30389	5.53586	0.05838	6.91793	3.30229	0.7323
A55	9.6956	12.3514	4.93139	2.29162	3.41149	3.32377	5.79094	0.37321	12.5489	3.8667	5.0041	3.01148	1.02525	11.1597	0.41821	5.14873	2.37654	7.80513	-0.87174	5.16584	8.03179	-1.90607	0.66453	0.29131	0.12584	8.73823	-2.31427	5.11731	3.92704	7.75651	7.43484	0.47516	0.65468	10.1474	4.73593	0.54295	0.96839	-0.61328	-0.63722	12.2451	2.97122	2.08696	9.26577	0.16268	5.92952	1.16323	6.54606	3.0739	1.031
A3	9.5219	11.2272	4.36873	2.21364	1.89861	2.38988	4.99685	-0.52072	12.6977	2.97684	4.69715	1.96768	-0.01498	10.3586	-0.09713	3.94817	0.65896	7.0274	-1.26698	4.53842	5.76303	-2.98614	1.81296	-1.11828	-0.5298	8.9178	-2.74802	4.63213	3.15785	5.8223	7.44629	0.79071	0.57089	7.82973	4.02216	-0.48083	-0.09946	-1.10036	-1.64504	10.9262	2.24988	2.79161	7.05854	-0.09233	4.51149	1.69291	6.07709	2.35902	0.79496
A68	10.9788	12.1995	5.25818	1.92386	3.42731	3.21148	5.45391	0.16241	12.6947	4.10126	4.75816	2.91539	0.57107	11.5431	1.04379	5.68226	2.42013	7.74524	-1.15845	5.62761	6.39094	-2.06891	2.13029	-0.24927	-0.106	10.4649	-3.08247	6.28453	4.61383	7.32203	8.7624	0.76285	1.18957	10.8229	5.38758	0.99291	0.81355	-0.70772	-0.55818	12.14	2.85491	4.49729	8.8289	0.97561	6.08111	0.83077	6.97817	3.35497	0.66901
A24	9.69043	12.6757	4.89387	1.60961	3.0121	3.16944	5.4242	0.07865	12.8196	3.82661	5.46611	2.53721	0.82536	11.0818	-0.045	4.9235	2.08941	8.14347	-1.52839	5.41029	8.07065	-2.03321	1.91895	-0.9269	-0.14387	9.11808	-3.53092	4.61624	3.62408	7.38344	7.035	0.48082	1.41954	9.35833	4.80585	0.67017	1.39751	-0.64962	-0.85214	12.3826	3.01787	1.39319	7.78976	0.57292	5.58783	0.09242	6.67624	3.37177	0.81401
A1	10.0364	12.7637	6.67328	2.92169	3.68213	3.51905	5.67005	0.23558	12.6666	4.23982	5.47569	2.82462	1.2776	11.7482	0.74104	5.8335	2.11943	8.08227	-0.69595	5.38543	7.2289	-1.36329	1.16543	-0.74423	-0.03042	10.3741	-2.21551	6.09703	3.9655	8.06292	7.58698	0.8481	1.85229	10.1636	5.45068	-0.03772	0.68984	-0.63733	-0.7244	12.0325	3.18194	3.44229	8.01014	0.9434	6.14192	1.55926	7.23779	3.30784	0.9048
B19	9.58912	11.8282	5.01917	2.56667	2.93865	3.52278	5.62559	0.19464	12.8373	3.99231	5.91918	3.54171	0.79801	11.5364	0.99223	5.6185	2.03524	7.70917	-0.3244	5.22907	7.71764	-1.54137	0.97602	0.9861	-0.1385	9.85618	-2.67217	5.90512	3.77717	7.39713	7.55429	1.25984	1.70576	9.43159	5.01772	0.89816	1.01834	-0.5903	-0.56571	10.8071	3.09814	1.32097	7.84469	1.11743	6.15516	1.55383	7.68941	3.31207	0.91361
A6	10.438	12.8081	5.56392	2.94388	3.21697	3.46928	5.97298	0.44051	12.7833	4.24403	5.48897	2.91677	0.81255	11.3792	1.53206	5.90319	3.518	8.03928	-0.81793	5.49358	8.95721	-1.77811	2.75053	0.2117	0.04099	10.9575	-3.23996	5.39245	4.21959	7.9599	8.32147	1.45755	2.80754	10.2861	5.43253	0.52577	1.28712	-0.4725	-0.49167	12.0218	3.18642	1.25308	8.10528	0.76207	6.10394	1.65141	6.82858	3.65611	0.89152
A39	9.28158	11.4912	4.68955	1.38413	2.61822	2.56231	4.56051	-0.21586	12.8311	3.02988	4.44059	1.9325	0.02214	10.3692	0.90549	4.19189	2.32249	7.27736	-0.79759	4.4363	6.74826	-1.97227	1.54611	-2.26164	-0.13076	10.2753	-2.58831	3.53398	3.35005	6.93145	6.86486	0.23284	0.8189	10.1228	4.50033	-0.23125	0.64372	-0.78259	-0.84178	10.9395	2.35927	3.71471	7.22844	-0.09084	4.79792	1.32092	5.58209	2.01056	0.83791
A62	9.31802	11.8226	6.6907	2.51	3.39544	3.29297	5.12419	0.096	12.5508	3.84685	4.78362	2.62941	0.96286	10.7717	0.25659	5.34986	2.22779	8.06847	-0.75208	5.21174	7.90838	-1.71451	2.67213	-1.49648	0.22867	10.5389	-2.23347	4.09748	3.86515	7.451	7.38793	0.99855	1.73403	9.53828	5.06486	0.27677	0.85352	-0.75767	-0.86644	12.0375	3.18539	3.32606	7.74546	0.82855	5.80091	1.76654	7.1437	3.39259	0.77338
LOD	0.41169	-0.50066	-0.09246	0.57857	0.15984	-0.77574	1.0594	-0.11005	-0.32218	-1.29265	-0.14078	-0.24762	0.36145	-0.58971	-0.27777	-0.86576	-1.32492	1.25804	-1.05921	-0.33228	1.06144	-1.3084	2.17847	-2.20835	0.09847	-0.95426	-2.98792	-2.05288	-0.55216	-0.49588	-0.00621	0.01027	-2.14243	-1.51071	-0.43172	-0.90249	0.75806	-0.79117	-1.31338	-1.92044	0.6668	0.40025	-0.60651	-0.0598	0.14367	1.81638	-0.8557	-0.49344	1.24574
Missing Data freq.	0	0	0	0	0	0	0	0.08	0	0	0	0	0.1	0	0.11	0	0	0	0.19	0	0	0.88	0.48	0.03	0.69	0	0.34	0	0	0	0	0.05	0	0	0	0	0.49	0.26	0.02	0	0	0	0	0.07	0	0.9	0	0	1
Normalization	IPC Normalized	IPC Normalized	IPC Normalized	IPC Normalized	IPC Normalized	IPC Normalized	IPC Normalized	IPC Normalized	IPC Normalized	IPC Normalized	IPC Normalized	IPC Normalized	IPC Normalized	IPC Normalized	IPC Normalized	IPC Normalized	IPC Normalized	IPC Normalized	IPC Normalized	IPC Normalized	IPC Normalized	IPC Normalized	IPC Normalized	IPC Normalized	IPC Normalized	IPC Normalized	IPC Normalized	IPC Normalized	IPC Normalized	IPC Normalized	IPC Normalized	IPC Normalized	IPC Normalized	IPC Normalized	IPC Normalized	IPC Normalized	IPC Normalized	IPC Normalized	IPC Normalized	IPC Normalized	IPC Normalized	IPC Normalized	IPC Normalized	IPC Normalized	IPC Normalized	IPC Normalized	IPC Normalized	IPC Normalized	IPC Normalized
[truncated: 45 more columns]
