# Supplementary material for: Identification of Inflammatory Markers for the Prediction and Diagnosis of Diminished Ovarian Reserve Using Olink Targeted Proteomics
Source: J Clin Med. 2026 May 25;15(11):4072. doi: 10.3390/jcm15114072 (PMC13257799; doi:10.3390/jcm15114072)
Supplement: Supplementary file 1 [file jcm-15-04072-s001.zip › Supplementary Table S3.xls]

Fold	train_AUC	train_Sensitivity	train_Specificity	test_AUC	test_Sensitivity	test_Specificity	all_AUC	all_Sensitivity	all_Specificity	Train_Size	Test_Size	AUC_Difference
1	90.6382978723404	95.7446808510638	86.6666666666667	93.3333333333333	95	83.3333333333333	90.2629708599858	80.9523809523809	94.0298507462687	62	26	-2.69503546099291
2	90.2127659574468	89.3617021276596	80	100	100	100	90.2629708599858	80.9523809523809	94.0298507462687	62	26	-9.78723404255319
3	86.8085106382979	93.6170212765958	80	100	100	100	90.2629708599858	80.9523809523809	94.0298507462687	62	26	-13.1914893617021
4	89.2198581560284	93.6170212765958	80	98.3333333333333	90	100	90.2629708599858	80.9523809523809	94.0298507462687	62	26	-9.11347517730498
5	95.3191489361702	95.7446808510638	93.3333333333333	85.8333333333333	90	83.3333333333333	90.2629708599858	80.9523809523809	94.0298507462687	62	26	9.48581560283687
6	91.3475177304965	95.7446808510638	80	92.5	95	83.3333333333333	90.2629708599858	80.9523809523809	94.0298507462687	62	26	-1.15248226950354
7	88.6524822695035	97.8723404255319	73.3333333333333	100	100	100	90.2629708599858	80.9523809523809	94.0298507462687	62	26	-11.3475177304965
8	85.2482269503546	93.6170212765958	73.3333333333333	100	100	100	90.2629708599858	80.9523809523809	94.0298507462687	62	26	-14.7517730496454
9	91.4893617021277	95.7446808510638	80	98.3333333333333	90	100	90.2629708599858	80.9523809523809	94.0298507462687	62	26	-6.84397163120568
10	92.7659574468085	95.7446808510638	86.6666666666667	92.5	100	83.3333333333333	90.2629708599858	80.9523809523809	94.0298507462687	62	26	0.265957446808514
