# Supplementary material for: Identification of Inflammatory Markers for the Prediction and Diagnosis of Diminished Ovarian Reserve Using Olink Targeted Proteomics
Source: J Clin Med. 2026 May 25;15(11):4072. doi: 10.3390/jcm15114072 (PMC13257799; doi:10.3390/jcm15114072)
Supplement: Supplementary file 1 [file jcm-15-04072-s001.zip › Supplementary Table S4.xls]

Fold	train_AUC	train_Sensitivity	train_Specificity	test_AUC	test_Sensitivity	test_Specificity	all_AUC	all_Sensitivity	all_Specificity	Train_Size	Test_Size	AUC_Difference
1	89.0666666666667	96	80	93.3333333333333	100	83.3333333333333	90.0680272108844	97.1428571428571	80.9523809523809	40	16	-4.26666666666667
2	95.7333333333333	96	86.6666666666667	88.3333333333333	100	83.3333333333333	90.0680272108844	97.1428571428571	80.9523809523809	40	16	7.39999999999999
3	89.6	96	80	95	100	83.3333333333333	90.0680272108844	97.1428571428571	80.9523809523809	40	16	-5.40000000000001
4	83.7333333333333	96	60	100	100	100	90.0680272108844	97.1428571428571	80.9523809523809	40	16	-16.2666666666667
5	94.1333333333333	100	86.6666666666667	85	100	66.6666666666667	90.0680272108844	97.1428571428571	80.9523809523809	40	16	9.13333333333334
6	89.3333333333333	92	86.6666666666667	100	100	100	90.0680272108844	97.1428571428571	80.9523809523809	40	16	-10.6666666666667
7	85.6	96	73.3333333333333	100	100	100	90.0680272108844	97.1428571428571	80.9523809523809	40	16	-14.4
8	90.9333333333333	100	80	91.6666666666667	90	83.3333333333333	90.0680272108844	97.1428571428571	80.9523809523809	40	16	-0.733333333333348
9	96.5333333333333	100	93.3333333333333	73.3333333333333	70	83.3333333333333	90.0680272108844	97.1428571428571	80.9523809523809	40	16	23.2
10	92.5333333333333	96	86.6666666666667	88.3333333333333	100	83.3333333333333	90.0680272108844	97.1428571428571	80.9523809523809	40	16	4.2
